# Supplementary material for: Mono- and biallelic germline variants of DNA glycosylase genes in colon adenomatous polyposis families from two continents
Source: Front Oncol. 2022 Oct 28;12:870863. doi: 10.3389/fonc.2022.870863 (PMC9650540; doi:10.3389/fonc.2022.870863)
Supplement: Supplementary file 1 [file Table_1.xlsx]

## Sheet: Table S1
Supplementary Table 1. Clinical manifestations in study cohorts. Diagnosis age for disease manifestations is given in brackets if known.
Cohort	Fam no	Sample ID	Inheritance patternsa	Number of polyps	Age at diagnosis	Other manifestations (Age at diagnosis)	Classification of familyb
Finland	78	FAP 78	Sporadic	50	55	Prostate carcinoma	AFAP
	88	FAP 88	Sporadic	> 100	58	Unspecified cancer	FAP
	92	FAP 92	Sporadic	200	51	NA	FAP
	96	FAP 96	Sporadic	> 500	48	NA	FAP
	97	FAP 97	Sporadic	> 1000	58	Cancer NOS	FAP
	100	FAP 100	Sporadic	30	62	Cancer NOS	AFAP
	104	FAP 104 II.4	Dominant?	NA	NA	Colon carcinoma (56)	FAP
		FAP 104 II.6		NA	NA	Cancer NOS (metastasis)
		FAP 104 II.5		NA	NA	Nasopharyngeal carcinoma (75); Bladder carcinoma (79)
		FAP 104 III.3		210	54	Duodenal adenomas; Profuse fundic gland polyposis
		FAP 104 IV.1		< 10	45	Duodenal adenomas; Profuse fundic gland polyposis
	111	FAP 111	Sporadic	> 30	36	NA	AFAP
	125	FAP 125	Sporadic	300	31	NA	FAP
	134	FAP 134	Sporadic	> 200	55	Rectum carcinoma (55), Breast cancer (38)	FAP
	145	FAP 145	Recessive	> 20	61	Dermatofibrosarcoma (52)	AFAP
	159	FAP 159	Sporadic	200	50	Rectum carcinoma	FAP
	162	FAP 162	Sporadic	> 50	52	Colon carcinoma	AFAP
	179	FAP 179	Dominant?	> 10	23	NA	AFAP
		FAP 179		NA	NA	Rectum carcinoma (58)
	180	FAP 180	NA	> 100	38	NA	FAP
	1003	FAP 1003	NA	> 20	70	Colon carcinoma (70)	AFAP
	1005	FAP 1005	NA	?	68	Duodenal adenomas	?
	1006	FAP 1006	Sporadic	20	60	Rectum carcinoma	AFAP
	1010	FAP 1010	Dominant	< 10	68	NA	AFAP
	1011	FAP 1011	NA	100	31	Rectum carcinoma (31)	FAP
	1013	FAP 1013	Sporadic	> 100	48	NA	FAP
	1015	FAP1015	Sporadic	10	47	Duodenal adenomas; Rectum carcinoma, papilla Vater ca, urothelial ca, endometrial ca, cervical ca	AFAP
	1017	FAP 1017	Sporadic?	> 10	57	NA	AFAP
	1021	FAP 1021 II.1	Dominant?	30	72	Colon carcinoma	AFAP
		FAP 1021 III.2		< 10	47	NA
	1023	FAP 1023	Sporadic	40	33	NA	AFAP
	1024	FAP 1024	Sporadic	20	72	NA	AFAP
	1025	FAP 1025	NA	> 20	67	NA	AFAP
	1026	FAP 1026	Sporadic	> 10	51	NA	AFAP
	1029	FAP 1029	Sporadic	> 10	56	NA	AFAP
	1030	FAP 1030	Sporadic	> 10	59	NA	AFAP
	1034	FAP 1034	NA	> 10	62	NA	AFAP
	1035	FAP 1035	Recessive	> 10	71	NA	AFAP
	1036	FAP 1036	Dominant?	> 10	61	NA	AFAP
	1037	FAP 1037	Recessive	10	52	NA	AFAP
Chile	9	12	Sporadic	> 100	23	NA	FAP
	20	47	Dominant	< 10	49	NA	AFAP
		531		< 10	NA	NA
		534		NA	NA	Colon carcinoma (73)
		535		< 20	NA	NA
	29	87	Dominant	10	35	Gastric Polyps	AFAP
	32	115	Sporadic?	52	53	Colon carcinoma (53); Thyroid cancer (49)	AFAP
	33	116	Sporadic	> 100	53	Colon carcinoma (53); Hemangioma	AFAP
	35	500	Recessive	65	59	Colon carcinoma (59); Ovarian mucinous cystadenoma	AFAP
	43	504	Recessive?	> 100	68	Colon carcinoma (68)	FAP
	47	510	Sporadic	> 20	61	Colon carcinoma (61)	AFAP
	42	511	Dominant	> 100	49	Thyroid cancer (52)	FAP
	27	536	Dominant	NA	NA		AFAP
	62	543	?	20	58		AFAP
	61	545	Sporadic	< 20	63	Gastric Polyps	AFAP
	68	549	Dominant	< 10	50	NA	AFAP
	69	578	?	30	59	NA	AFAP
	75	591	Sporadic	30	56	NA	AFAP
	79	594	Dominant	19	37		AFAP
	80	596	Sporadic	26	54	NA	AFAP
	86	612	Dominant	21	70	Breast cancer (57)	AFAP
	100	625	?	?	?	Oligopolyposis	AFAP
	102	628	Dominant	10	67	Colon carcinoma (68)	AFAP
	91	606	Dominant	18	NA		AFAP
		657				CRC (66)
Argentina		001	Sporadic	> 100	42	NA	FAP
		003	Dominant	20	58	Colon carcinoma (58)	AFAP
		008	Sporadic	> 100	55	Colon carcinoma (55); Thyroid cancer	FAP
		018	Dominant	> 100	65		FAP
		029	Sporadic	< 100	64	NA	AFAP
		037	Dominant	> 100	25	Gastric Polyps	FAP
		041	Dominant	20	56	NA	AFAP
		046	Dominant	20	60	Mixed polyposis; Colon carcinoma (60)	AFAP
		049	Dominant	30	52	NA	AFAP
		HI001	Dominant	<50	54		FAP
		HI002	?	36	52		AFAP
		HI003	?	12	71	Colon carcinoma (71)	AFAP
aBased on clinical phenotypes and their segregation. Sporadic means that the index case was the only member with polyposis and/or CRC in the core family. Dominant inheritance refers to apparent vertical transmission of polyposis or CRC (one of the parents and at least one child were affected). Recessive inheritance refers to apparent horizontal transmission of polyposis or CRC (at least two sibli…
bBased on the number of intestinal adenomas with 100 as the cut-off
Abbreviations: AFAP, Attenuated Familial Adenomatous Polyposis; CRC, Colorectal Cancer; FAP, Familial Adenomatous Polyposis; GI, Gastrointestinal; NA, Not Available
