# Supplementary material for: Mono- and biallelic germline variants of DNA glycosylase genes in colon adenomatous polyposis families from two continents
Source: Front Oncol. 2022 Oct 28;12:870863. doi: 10.3389/fonc.2022.870863 (PMC9650540; doi:10.3389/fonc.2022.870863)
Supplement: Supplementary file 2 [file Table_2.xlsx]

## Sheet: Table S2
Supplementary Table 2. Performance characteristics of exome sequencing runs.
Cohort	FAM#	VCP-version	Method	Reference Genome	Read length (bp)	Type	Genome size	Total number of sequenced reads	Total number of uniquely mapped non‐ duplicate reads	Quality trimmed reads	Median coverage per base	Mean target coverage	Percentage of targeted bases with coverage ≥10
FIN	FAP78	3.4	MedExome	GRCh37	101	Paired-end	3095693981	116878610	64084845	67317630	NA	90.31	97.9571
	FAP88	3.4	MedExome	GRCh37	101	Paired-end	3095693981	130141480	58866719	50115246	NA	86.77	97.9225
	FAP92	3.4	MedExome	GRCh37	101	Paired-end	3095693981	124539320	55338757	43967616	NA	89.41	97.7356
	FAP96	3.4	MedExome	GRCh37	101	Paired-end	3095693981	106094474	60286356	54394636	NA	76.55	97.531
	FAP97	3.4	MedExome	GRCh37	101	Paired-end	3095693981	134377084	55413368	37980524	NA	88.95	97.7316
	FAP104 II.4 desmoid tumor I	3.7	Twist Core	GRCh37	101	Paired-end	3095693981	169178982	74487462	53664594	90	126.89	97.127
	FAP104 II.4 desmoid tumor II	3.7	Twist Core	GRCh37	101	Paired-end	3095693981	122985596	52656933	39670213	65	92.33	96.8442
	FAP104 II.4 normal mucosa	3.7	Twist Core	GRCh37	101	Paired-end	3095693981	122920824	53248249	50367927	69	97.42	96.984
	FAP104 II.6 normal mucosa	3.7	Twist Core	GRCh37	101	Paired-end	3095693981	55853922	5500492	45419618	12	18.21	58.5303
	FAP104 III.3	3.4	MedExome	GRCh37	101	Paired-end	3095693981	103943752	50393161	39888216	NA	80.13	97.6808
	FAP104 III.3 duodenum adenoma	3.7b	Twist_Core_Exome & TwistEF	GRCh37	101	Paired-end	3095693981	126245648	77919207	33921151	85	123.97	97.2771
	FAP104 IV.1 sigmoid adenoma	3.7b	Twist_Core_Exome & TwistEF	GRCh37	101	Paired-end	3095693981	45304512	19037293	27882826	19	27.78	85.5869
	FAP111	3.4	MedExome	GRCh37	101	Paired-end	3095693981	130792678	55815551	39954366	NA	91.23	97.717
	FAP125	3.4	MedExome	GRCh37	101	Paired-end	3095693981	133765630	61381547	49089928	NA	95.84	97.8134
	FAP134	3.4	MedExome	GRCh37	101	Paired-end	3095693981	124459588	62189522	53922240	NA	91.99	97.7975
	FAP145	3.4	MedExome	GRCh37	101	Paired-end	3095693981	136199614	64188477	61708538	NA	93.71	97.9191
	FAP148	3.4	MedExome	GRCh37	101	Paired-end	3095693981	104275132	49573542	46704142	NA	74.74	97.6475
	FAP159	3.4	MedExome	GRCh37	101	Paired-end	3095693981	129876024	58007894	46460358	NA	92.07	97.8787
	FAP162	3.4	MedExome	GRCh37	101	Paired-end	3095693981	132224656	54118950	37076394	NA	91.43	97.7559
	FAP179	3.4	MedExome	GRCh37	101	Paired-end	3095693981	135143086	75756531	70998550	NA	93.87	97.9687
	FAP180	3.4	MedExome	GRCh37	101	Paired-end	3095693981	122334366	60891783	53617092	NA	89.38	97.8977
	FAP100	3.4	MedExome	GRCh37	101	Paired-end	3095693981	125732858	59729466	52460666	NA	89.41	97.727
	FAP1001	3.4	MedExome	GRCh37	101	Paired-end	3095693981	136272436	57159734	41069516	NA	90.66	97.8626
	FAP1003	3.4	MedExome	GRCh37	101	Paired-end	3095693981	149657276	48968188	21820154	NA	80.16	97.7248
	FAP1005	3.4	MedExome	GRCh37	101	Paired-end	3095693981	110520316	45424823	28761778	NA	79.03	97.6353
	FAP1006	3.4	MedExome	GRCh37	101	Paired-end	3095693981	127359024	43506889	18389254	NA	78.96	97.5458
	FAP1010	3.4	MedExome	GRCh37	101	Paired-end	3095693981	127273936	46252367	24348694	NA	81.07	97.5262
	FAP1013	3.4	MedExome	GRCh37	101	Paired-end	3095693981	95482012	42876428	31121570	NA	69.34	97.2459
	FAP1015	3.4	MedExome	GRCh37	101	Paired-end	3095693981	120431062	59725878	49527120	NA	88.99	97.7613
	FAP1017	3.4	MedExome	GRCh37	101	Paired-end	3095693981	114498156	49017603	36450914	NA	76.43	97.5685
	FAP1021 II.1	3.4	MedExome	GRCh37	101	Paired-end	3095693981	122967888	52195944	37626258	NA	85.92	97.7683
	FAP1023	3.4	MedExome	GRCh37	101	Paired-end	3095693981	129354634	56952284	43229316	NA	92.21	97.7239
	FAP1024	3.4	MedExome	GRCh37	101	Paired-end	3095693981	131441472	57579366	48627266	NA	93.09	97.9076
	FAP1025	3.4	MedExome	GRCh37	101	Paired-end	3095693981	122200772	66108132	66067090	NA	96.85	97.9484
	FAP1026	3.4	MedExome	GRCh37	101	Paired-end	3095693981	166680450	75944867	71501566	NA	114.09	98.0096
	FAP1029	3.4	MedExome	GRCh37	101	Paired-end	3095693981	119787586	67268260	67099932	NA	94.28	97.96
	FAP1030	3.6	MedExome	GRCh37	101	Paired-end	3095693981	125836174	99262257	124811677	NA	137.35	97.9279
	FAP1034	3.6	MedExome	GRCh37	101	Paired-end	3095693981	133449048	100733514	132462187	NA	142.44	97.789
	FAP1035	3.6	MedExome	GRCh37	101	Paired-end	3095693981	132324702	103500127	131557957	NA	141.65	97.9422
	FAP1036	3.6	MedExome	GRCh37	101	Paired-end	3095693981	86172394	71995796	85660099	NA	97.67	97.5896
	FAP1037	3.6	MedExome	GRCh37	101	Paired-end	3095693981	154746610	118004437	153722864	NA	160.22	98.0292
ARG	ARG046 II.1 tumor	3.7b	Twist_Core_Exome & TwistEF	GRCh37	101	Paired-end	3095693981	117675088	72586731	30441169	67	111.79	97.2384
	PAF-001	3.7	Twist_Exome	GRCh37	101	Paired-end	3095693981	98479082	73108281	18029823	101	135.26	98.1909
	PAF-003	3.7	Twist_Exome	GRCh37	101	Paired-end	3095693981	134829228	97923221	25794656	133	180.91	98.2583
	PAF-008	3.7	Twist_Exome	GRCh37	101	Paired-end	3095693981	181980050	128993395	36750178	173	238.16	98.1919
	PAF-018	3.7	Twist_Exome	GRCh37	101	Paired-end	3095693981	156617254	99547472	44307961	135	190.98	98.2093
	PAF-029	3.7	Twist Exome	GRCh37	101	Paired-end	3095693981	63628126	4909556318	9733378	65	87.85	98.1851
	PAF-037	3.7	Twist Exome	GRCh37	101	Paired-end	3095693981	53387550	4146799326	8066752	57	73.61	98.0221
	PAF-041	3.7	Twist Exome	GRCh37	101	Paired-end	3095693981	68476170	5110199406	12412378	70	93.79	98.1639
	PAF-046	3.7	Twist Exome	GRCh37	101	Paired-end	3095693981	66442388	5040146992	11957584	68	90.36	98.1477
	PAF-049	3.7	Twist Exome	GRCh37	101	Paired-end	3095693981	54594372	4347130130	7718567	58	74.19	98.1417
	PAF-HI001	3.7	Twist Exome	GRCh37	101	Paired-end	3095693981	64856362	4991697865	10966887	67	87.94	98.1649
	PAF-HI002	3.7	Twist Exome	GRCh37	101	Paired-end	3095693981	70400120	5607337086	10110709	75	95.51	98.2334
	PAF-HI003	3.7	Twist Exome	GRCh37	101	Paired-end	3095693981	69865772	5296978203	12770505	72	94.93	98.1744
CHI	HNPCC-606	3.7	Twist_Exome	GRCh37	101	Paired-end	3095693981	147648158	116900821	16589460	156	198.54	98.3924
	HNPCC-657	3.7	Twist_Exome	GRCh37	101	Paired-end	3095693981	172774392	135655637	20595065	178	225.92	98.4108
	PAF-115	3.7	Twist_Exome	GRCh37	101	Paired-end	3095693981	178222390	141359564	20431096	186	236.67	98.315
	PAF-116	3.7	Twist_Exome	GRCh37	101	Paired-end	3095693981	196718678	153707581	24762207	200	259.68	98.4271
	PAF-12	3.7	Twist_Exome	GRCh37	101	Paired-end	3095693981	189177636	150954797	19959832	200	252.17	98.4222
	PAF-47	3.7	Twist_Exome	GRCh37	101	Paired-end	3095693981	153610364	123444962	16135620	164	206.12	98.3898
	PAF-500	3.7	Twist_Exome	GRCh37	101	Paired-end	3095693981	223897502	173649702	28026437	200	291.16	98.3414
	PAF-504	3.7	Twist_Exome	GRCh37	101	Paired-end	3095693981	204820332	160636235	25004409	200	269.64	98.4135
	PAF-510	3.7	Twist_Exome	GRCh37	101	Paired-end	3095693981	199940234	156342611	24181353	200	262.32	98.4237
	PAF-511	3.7	Twist_Exome	GRCh37	101	Paired-end	3095693981	115626436	93598417	11726821	124	156.17	98.3598
	PAF-527	3.7	Twist_Exome	GRCh37	101	Paired-end	3095693981	129146184	104264498	13129624	137	172.61	98.3854
	PAF-531	3.7	Twist_Exome	GRCh37	101	Paired-end	3095693981	184273144	145615676	21543429	191	246.56	98.4375
	PAF-534	3.7	Twist_Exome	GRCh37	101	Paired-end	3095693981	151808358	121806349	16881661	163	205.69	98.3935
	PAF-535	3.7	Twist_Exome	GRCh37	101	Paired-end	3095693981	288857824	214445739	45710886	200	372.62	98.347
	PAF-543	3.7	Twist_Exome	GRCh37	101	Paired-end	3095693981	259907156	200069360	34112259	200	337.61	98.4435
	PAF-545	3.7	Twist_Exome	GRCh37	101	Paired-end	3095693981	164648674	130677092	18873049	173	218.92	98.4071
	PAF-549	3.7	Twist_Exome	GRCh37	101	Paired-end	3095693981	187252490	146109701	23049420	195	248.31	98.414
	PAF-578	3.7	Twist_Exome	GRCh37	101	Paired-end	3095693981	130066008	101651519	15948728	137	175.05	98.3232
	PAF-591	3.7	Twist_Exome	GRCh37	101	Paired-end	3095693981	162427066	128771601	19154456	171	216.43	98.3817
	PAF-594	3.7	Twist_Exome	GRCh37	101	Paired-end	3095693981	142571970	115231799	14419369	154	191.79	98.3145
	PAF-596	3.7	Twist_Exome	GRCh37	101	Paired-end	3095693981	123322934	100880261	11435143	133	166.48	98.3779
	PAF-612	3.7	Twist_Exome	GRCh37	101	Paired-end	3095693981	233820292	178827810	31714881	200	312.58	98.323
	PAF-625	3.7	Twist_Exome	GRCh37	101	Paired-end	3095693981	149887220	118792170	17433809	159	201.76	98.3932
	PAF-628	3.7	Twist_Exome	GRCh37	101	Paired-end	3095693981	153167806	122197947	16684338	162	205.94	98.3093
	PAF-87	3.7	Twist_Exome	GRCh37	101	Paired-end	3095693981	156973744	125508751	17072753	167	210.93	98.2832
