# Supplementary material for: Mono- and biallelic germline variants of DNA glycosylase genes in colon adenomatous polyposis families from two continents
Source: Front Oncol. 2022 Oct 28;12:870863. doi: 10.3389/fonc.2022.870863 (PMC9650540; doi:10.3389/fonc.2022.870863)
Supplement: Supplementary file 3 [file Table_3.xlsx]

## Sheet: Table S3
Supplementary Table 3. Custom primer sequences used in this study. Sequence in bold in custom MS-MLPA probe sequences denote the primer binding sequence for amplification of MS-MLPA products. Probe stuffer sequence is in lower-case and the targeted GCGC/variant sequence is denoted with red text. Hybridisation sequence is written in capitals.
Primer name	Sequence 5' --> 3'	Product size (bp)	Target sequence	Comment
NEIL1_G83D_FFPE_F	CCTGATACTGAGCCCTCTGC	136	NEIL1 c.506G>A, p.(Gly169Asp)	Cosegregation of variants
NEIL1_G83D_FFPE_R	CGTGTAAAAGCGCAGGTG
FAP104_NEIL1_fs_FFPE_F	cacattccccactgccta	139	NEIL1 c.821delT, p.(Ile274Thrfs*22)
FAP104_NEIL1_fs_FFPE_R	gtgtgctccatccctctct
FAP1015_NTHL1_F	CGGACAGTGAGAAAGGTGAG	117	NTHL1 c.268C>T, p.(Gln90Ter)
FAP1015_NTHL1_R	CAGGTGCATCCTTTTTGTTC
NEIL1_G83D_gcDNA_F	gctgcgcctgatactgagc		NEIL1 exon 1	Single Nucleotide Primer Extension
NEIL1_G83D_gDNA_R	gcgactatgttcatcacacc	447	NEIL1 intron 1
NEIL1_G83D_cDNA_R2	TGCAGCTTGGTCCTTATCTT	498	NEIL1 exon 3
NEIL1_G83D_SNuPE_ext	/6FAM/tggtcttccgcttcggca	24/34	amplified sequence
NEIL1_1_LPO	GGGTTCCCTAAGGGTTGGAGACTGGCGCTTTCTGATTTCAGAGACTCTCCGCAACAGAACCA	123	TSS +77	MS-MLPA
NEIL1_1_RPO	/5Phos/TCTCAAGTGGGTTACCTCCTCGCCTTTTTTTGTTGTTGTTCTAGATTGGATCTTGCTGGCAC
NEIL1_2_LPO	GGGTTCCCTAAGGGTTGGAcatcttgagTGCTTGGCTGCGCTTCTGACAGGGCAGGCCGT	120	TSS +167
NEIL1_2_RPO	/5Phos/GATGATGTTTGTTTATGAGTTAGGTCTGACTGTTCGtTCTAGATTGGATCTTGCTGGCAC
NEIL1_3_LPO	GGGTTCCCTAAGGGTTGGAcatcttgagtGTGCTTAAGATCCCCACCGGGTC	102	TSS +271
NEIL1_3_RPO	/5Phos/CCTAGGGCCTGTGCGTACCGCGCACCTGTTCTAGATTGGATCTTGCTGGCAC
NEIL1_4_LPO	GGGTTCCCTAAGGGTTGGACGTCCTGCGCGCAGCTGCAGGCGACTCCGCTCTGGCTCGTCGCTGCTGTTTCC	140	TSS +290
NEIL1_4_RPO	/5Phos/TGCTGGGGGTGCCGACCCTGTCCCACGCTAGCTGGGTGACTTCttcaTCTAGATTGGATCTTGCTGGCAC
NEIL1_SNP_LPO	GGGTTCCCTAAGGGTTGGAcaCCACTGGCCCTGGTCTTCCGCTTCGGCATGTCCGA	110	NEIL1 c.506G>A, p.(Gly169Asp)	SNP-specific probe
NEIL1_SNP_RPO	/5Phos/CTCTTTTCAGCTGGTGCCCCGCGAGGAGCTGCtTCTAGATTGGATCTTGCTGGCAC
