# Supplementary material for: Mono- and biallelic germline variants of DNA glycosylase genes in colon adenomatous polyposis families from two continents
Source: Front Oncol. 2022 Oct 28;12:870863. doi: 10.3389/fonc.2022.870863 (PMC9650540; doi:10.3389/fonc.2022.870863)
Supplement: Supplementary file 4 [file Table_4.xlsx]

## Sheet: Table S4
Supplementary Table 4. Average methylation dosage ratios (Dm) of sample cohorts divided by the type of tissue: peripheral blood (a), formalin-fixed paraffin-embedded (FFPE, b) tissues, and lymphoblastoid (LyBl, c). Numbers in parentheses denote standard deviation. NEIL1 variant carriers have been removed from the polyposis cases (a).
a. Blood samples
	Group ID	N	NEIL1 I	NEIL1 II	NEIL1 III	NEIL1 IV
Polyposis	Finland	32	0.4	0.21	0.33	0.18
			(0.07)	(0.05)	(0.03)	(0.13)
	Argentina	11	0.25	0.14	0.26	0.15
			(0.07)	(0.05)	(0.03)	(0.06)
	Chile	26	0.28	0.14	0.27	0.13
			(0.05)	(0.05)	(0.04)	(0.06)
Control	Finland	16	0.37	0.19	0.36	0.12
			(0.04)	(0.03)	(0.04)	(0.03)
	United Kingdom	16	0.38	0.21	0.38	0.13
			(0.05)	(0.03)	(0.05)	(0.03)
b. FFPE
	Group ID	N	NEIL1 I	NEIL1 II	NEIL1 III	NEIL1 IV
Sporadic	Carcinoma, MSI	13	0.61	0.23	0.39	0.22
			(0.17)	(0.05)	(0.08)	(0.09)
	Carcinoma, MSS	44	0.53	0.24	0.36	0.19
			(0.1)	(0.04)	(0.06)	(0.05)
	Adenoma, MSS	15	0.52	0.27	0.41	0.2
			(0.11)	(0.06)	(0.1)	(0.07)
	Normal	58	0.52	0.25	0.36	0.19
			(0.08)	(0.07)	(0.06)	(0.09)
NEIL1 carriers	FAP 104 III.3 adenoma		0.49	0.26	0.38	0.21
	FAP 104 III.3 duodenum adenoma		0.74	0.6	0.63	0.59
	FAP 104 II.4 normal mucosa		0.63	0.29	0.35	0.34
	FAP 104 II.4 desmoid I		0.8	0.37	0.37	0.38
	FAP 104 II.4 desmoid II		0.75	0.32	0.34	0.32
	FAP 104 II.6 normal mucosa		0.89	0.61	0.53	0.7
	FAP 104 II.6 cancer NOS		0.96	0.68	0.68	0.83
	FAP 104 II.6 cancer NOS		0.9	0.54	0.47	0.71
	FAP 104 IV.1 corpus ventriculi normal		0.87	0.55	0.32	0.67
	FAP 104 IV.1 duodenum normal mucosa		1.26	0.59	0.75	0.86
	FAP 104 IV.1 fundic gland polyp		0.75	0.5	0.4	0.51
	FAP 104 IV.1 adenoma		0.51	0.3	0.3	0.31
	FAP 104 IV.1 antrum ventriculi metaplasia		1.03	0.49	0.5	0.59
	ARG046 carcinoma		0.73	0.26	0.37	1.08
c. LyBl
	Group ID		NEIL1 I	NEIL1 II	NEIL1 III	NEIL1 IV
	FAP 104 III.3		0.39	0.22	0.3	0.16
	C1		0.25	0.12	0.28	0.05
	C2		0.44	0.08	0.24	0.06
