# Supplementary material for: Mono- and biallelic germline variants of DNA glycosylase genes in colon adenomatous polyposis families from two continents
Source: Front Oncol. 2022 Oct 28;12:870863. doi: 10.3389/fonc.2022.870863 (PMC9650540; doi:10.3389/fonc.2022.870863)
Supplement: Supplementary file 5 [file Table_5.xlsx]

## Sheet: Table S5
Supplementary Table 5. ACMG classification for germline DNA glycosylase variants.
Variant information				Variant pathogenicity
Chr:Pos	Gene Name	HGVSc.	HGVSp.	ClinVar	ACMG classification	Fulfilled criteria	Evidence PMID
15:75641494	NEIL1	NM_001256552.1:c.506G>A	NP_001243481.1:p.Gly169Asp		VUS - conflicting evidence	PS3, PM1, PM3, PP1, PP3, BP6, BS1	PS3 (please see main text)
15:75641682	NEIL1	NM_001256552.1:c.692+2T>C		Benign (single submitter)	Likely benign / VUS	PVS1, PP3, BP6, BS1
15:75644673	NEIL1	NM_001256552.1:c.821delT	NP_001243481.1:p.Ile274Thrfs*23		Pathogenic (Ib)	PVS1, PM1, PM2, PP1, PP3
3:9792107	OGG1	NM_016821.2:c.137G>A	NP_058214.1:p.Arg46Gln	Conflicting evidence	Likely pathogenic (III)	?PVS1, PS3, PM1, PP3, PP5, BP6	PVS1 (21195604), PS3 (10987279)
3:9792855	OGG1	NM_016821.2:c.364G>T	NP_058214.1:p.Glu122Ter		Likely pathogenic (IV)	?PVS1, PM1, PM2, PP3
16:2096239	NTHL1	NM_002528.5:c.268C>T	NP_002519.1:p.Gln90Ter	Conflicting evidence (pathogenic)	Pathogenic (Ia)	PVS1, PS3, PM2, PP3, PP5	PS3 (12144783)
1:45797372	MUTYH	NM_001128425.1:c.1147delC	NP_001121897.1:p.Ala385Profs*23	Likely pathogenic	Pathogenic (Ia)	PVS1, PS3, PM1, PP3
1:45797418	MUTYH	NM_001128425.1:c.1101dupC	NP_001121897.1:p.Arg368Glnfs*164	Likely pathogenic/Pathogenic	Pathogenic (Id)	PVS1, PM2, PP1, PP3, PP5
1:45797902	MUTYH	NM_001128425.1:c.869G>A	NP_001121897.1:p.Cys290Tyr	Uncertain significance	Likely pathogenic (V)	PM1, PM2, PP3
